# Supplementary material for: Systematics of Trigonochloa (Poaceae, Chloridoideae, Chlorideae)
Source: PhytoKeys. 2012 Jun 29;(13):25–38. doi: 10.3897/phytokeys.13.3355 (PMC3391715; doi:10.3897/phytokeys.13.3355)
Supplement: XML Treatment for Trigonochloa [file phytokeys.13.3355-treatment1.xml]

<!DOCTYPE tp:taxon-treatment
  PUBLIC "-//TaxonX//DTD Taxonomic Treatment Publishing DTD v0 20100105//EN" "tax-treatment-NSO.dtd">
<tp:taxon-treatment xmlns:tp="http://www.plazi.org/taxpub"><tp:treatment-meta><mixed-citation publication-type="journal"><person-group><name><surname>Snow</surname><given-names>Neil</given-names></name><name><surname>Peterson</surname><given-names>Paul M.</given-names></name></person-group><article-title>Systematics of 
                    <italic>Trigonochloa</italic>  (Poaceae, Chloridoideae, Chlorideae)
                </article-title><source>PhytoKeys</source><day>29</day><month>6</month><year>2012</year><volume>2012</volume><issue>13</issue><fpage>25</fpage><lpage>38</lpage><pub-id pub-id-type="doi">10.3897/phytokeys.13.3355</pub-id></mixed-citation></tp:treatment-meta><tp:nomenclature><tp:taxon-name>
                        <tp:taxon-name-part taxon-name-part-type="genus">Trigonochloa</tp:taxon-name-part>
                    <object-id xmlns:xlink="http://www.w3.org/1999/xlink" xlink:type="simple">http://species-id.net/wiki/Trigonochloa</object-id>
								</tp:taxon-name><tp:taxon-authority>P.M. Peterson &amp; N. Snow. Ann. Bot. 109: 1327. 2012.</tp:taxon-authority></tp:nomenclature><tp:treatment-sec sec-type="Type species"><title>Type species:</title><p><italic><tp:taxon-name>Trigonochloa uniflora</tp:taxon-name></italic> (Chipp.) P.M. Peterson &amp; N. Snow.</p></tp:treatment-sec><tp:treatment-sec sec-type="Description"><title>Description.</title><p>Plants annual to short-lived perennial, sometimes rhizomatous or stoloniferou. Culms (15–)35–130 cm long, terete in cross section, solid, decumbent or clambering to erect; nodes glabrous. Leaf sheaths half as long to slightly longer than internodes, glabrous or ciliate apically along margins; ligules 1–3.5 mm long, membranous, irregularly lacerate with age; leaf blades 1–13(–17) cm long, 0.3−14(–19) mm wide, linear to broadly ovate, flat, typically thin and flaccid, apex acuminate to acute. Panicles17−55 cm long, 2.0–8 cm wide, exserted at maturity, open, narrowly oblong to narrowly elliptic, composed of several to numerous unilateral, secund spikes or spicate racemes scattered along a central axis; rachis semi-terete; branches (1.5−)2–7 cm long, ascending, straight or slightly drooping. Spikelets 1.9−2.8 mm long, 1 (rarely 2-flowered), laterally compressed, subsessile, overlapping; disarticulation above the glumes; glumes 1.8−3.1 mm long, subequal, as long or longer than the floret, subequal, linear to narrowly ovate, 1-nerved, apex acute to acuminate, muronate or emucronate; lemmas 1.2−2.6 mm long, ovate, 3-nerved, thinly membranous to hyaline, minutely hairy along the nerves, apex acute, entire, awnless; paleas 1.5–2.5 mm long, keels ciliolate. Stamens 3. Caryopses 1−1.2 mm long, narrowly elliptic, trigonous in cross section, narrowly but deeply sulcate on the hilar side; surface smooth to slightly rugose-striate, light brown, pericarp fused, tightly adherent to endosperm. 2<italic>n</italic> = 36 for <italic><tp:taxon-name>Trigonochloa uniflora</tp:taxon-name></italic> (<xref ref-type="bibr" rid="B7">Gould and Soderstrom 1974</xref>).</p></tp:treatment-sec><tp:treatment-sec sec-type="Comments"><title>Comments.</title><p>An appropriate common generic name to differentiate <italic><tp:taxon-name>Trigonochloa</tp:taxon-name></italic> from other members of <italic><tp:taxon-name>Leptochloa</tp:taxon-name></italic> is “triangle-seed grass”.</p></tp:treatment-sec><tp:treatment-sec sec-type="Key to species of Trigonochloa"><title>Key to species of <italic><tp:taxon-name>Trigonochloa</tp:taxon-name></italic></title><table-wrap content-type="key" position="anchor" orientation="portrait"><table><tbody><tr><td rowspan="1" colspan="1">1</td><td rowspan="1" colspan="1">Leaf blades 0.3–4.0 (–5.0) mm wide, more or less linear to narrowly ovate; leaf sheaths margins minutely ciliate towards the apex, the collar never pilose</td><td rowspan="1" colspan="1"><italic><tp:taxon-name>Trigonochloa rupestris</tp:taxon-name></italic></td></tr><tr><td rowspan="1" colspan="1">–</td><td rowspan="1" colspan="1">Leaf blades 5–14 (–19) mm wide, ovate to broadly ovate; leaf sheaths glabrous or sparsely pilose near collar but not ciliate along upper margins</td><td rowspan="1" colspan="1"><italic><tp:taxon-name>Trigonochloa uniflor</tp:taxon-name></italic>a</td></tr></tbody></table></table-wrap></tp:treatment-sec><ref-list><ref id="B7"><mixed-citation xmlns:xlink="http://www.w3.org/1999/xlink" xlink:type="simple"><person-group><name name-style="western"><surname>Gould</surname><given-names>FW</given-names></name><name name-style="western"><surname>Soderstrom</surname><given-names>TR</given-names></name></person-group> (<year>1974</year>)<article-title> Chromosome numbers of some Ceylon grasses.</article-title><source>Canadian Journal of Botany </source><volume>52</volume>: <fpage>1075</fpage>-<lpage>1090</lpage>. doi: <ext-link ext-link-type="uri" xlink:href="http://dx.doi.org/10.1139/b74-136" xlink:type="simple">10.1139/b74-136</ext-link></mixed-citation></ref></ref-list></tp:taxon-treatment>
